# Supplementary material for: Adapted Smart-seq3xpress Facilitates Selective Microglial Transcriptomic Profiling From Frozen Brain Tissue
Source: Cell Mol Neurobiol. 2026 May 14;46:113. doi: 10.1007/s10571-026-01743-5 (PMC13357468; doi:10.1007/s10571-026-01743-5)
Supplement: Supplementary file 1 — Supplementary material 1 (ZIP 2245.5 kb) [file 10571_2026_1743_MOESM1_ESM.zip]

Archive with 7 entries (7 files):
- SFile 1 Smartseq3xpress_SS3x_manuscript_all.yaml
- STab 1 1DP_00_markers_all_cells.xlsx
- STab 2 1DP_00_markers_mg_cells.xlsx
- STab 3 1DP_02_DEG_ARMvsHM_allconditions.xlsx
- STab 4 1DP_03_gene_table_ScatterPlot_LCvsFN.xlsx
- STab 5 1DP_03_gene_table_ScatterPlot_LNvsFN.xlsx
- STab 6 1DP_03_GOanalysis_LCvsFNscatterplot.xlsx
