# Supplementary material for: Adapted Smart-seq3xpress Facilitates Selective Microglial Transcriptomic Profiling From Frozen Brain Tissue
Source: Cell Mol Neurobiol. 2026 May 14;46:113. doi: 10.1007/s10571-026-01743-5 (PMC13357468; doi:10.1007/s10571-026-01743-5)
Supplement: Supplementary file 1 — Supplementary material 1 (ZIP 2245.5 kb) [file 10571_2026_1743_MOESM1_ESM.zip › STab 1 1DP_00_markers_all_cells.xlsx]

## Sheet: MG
p_val

## Sheet: PVM
p_val

## Sheet: MON
p_val

## Sheet: NEUT
p_val

## Sheet: MUR
p_val

## Sheet: EC
p_val

## Sheet: OL
p_val

## Sheet: AST
p_val
