# Supplementary material for: Adapted Smart-seq3xpress Facilitates Selective Microglial Transcriptomic Profiling From Frozen Brain Tissue
Source: Cell Mol Neurobiol. 2026 May 14;46:113. doi: 10.1007/s10571-026-01743-5 (PMC13357468; doi:10.1007/s10571-026-01743-5)
Supplement: Supplementary file 1 — Supplementary material 1 (ZIP 2245.5 kb) [file 10571_2026_1743_MOESM1_ESM.zip › STab 4 1DP_03_gene_table_ScatterPlot_LCvsFN.xlsx]

## Sheet: Sheet 1
Upregulated >2x in FN
